# Supplementary material for: Sleep and Psychosocial Risk Factors Associated with Social Jet Lag and Sleep Duration Among Colombian University Students
Source: Clocks Sleep. 2025 Nov 7;7(4):64. doi: 10.3390/clockssleep7040064 (PMC12641817; doi:10.3390/clockssleep7040064)
Supplement: Supplementary file 1 [file clockssleep-07-00064-s001.zip]

Archive with 1 entries (1 files):
- clockssleep-3881742-supplementary.pdf
